# Supplementary material for: A multilevel screening pipeline in zebrafish identifies therapeutic drugs for GAN
Source: EMBO Mol Med. 2023 May 5;15(7):e16267. doi: 10.15252/emmm.202216267 (PMC10331585; doi:10.15252/emmm.202216267)
Supplement: Supplementary file 4 — Movie EV2 [file EMMM-15-e16267-s001.zip]

Archive with 2 entries (2 files):
- EMM-2022-16267-V4-Movie_EV2.mp4
- Movie_EV2_legend.pdf
